# Supplementary material for: MC-PRPA-HLFIA Cascade Detection System for Point-of-Care Testing Pan-Drug-Resistant Genes in Urinary Tract Infection Samples
Source: Int J Mol Sci. 2023 Apr 5;24(7):6784. doi: 10.3390/ijms24076784 (PMC10095522; doi:10.3390/ijms24076784)
Supplement: Supplementary file 1 [file ijms-24-06784-s001.zip]

Archive with 1 entries (1 files):
- ijms-2266433-supplementary.pdf
